# Supplementary material for: Horses show individual level lateralisation when inspecting an unfamiliar and unexpected stimulus
Source: PLoS One. 2021 Aug 5;16(8):e0255688. doi: 10.1371/journal.pone.0255688 (PMC8341651; doi:10.1371/journal.pone.0255688)
Supplement: S1 File — (XLSX) [file pone.0255688.s002.xlsx]

## Sheet: Overall
Horse ID	Age (years)	Stable	Sex (1 = gelding, 2 = female)	Start position (1 = left, 2 = right)	Eye (1 = left, 2 = bilateral, 3 = right, )	Duration (s)
1	24	1	1	1	3	13.01
2	20	1	1	2	3	9.76
3	22	1	2	2	3	0
4	22	1	1	2	3	33.44
5	18	1	2	2	3	6.35
6	20	1	2	2	3	10.64
7	23	1	1	1	3	2.51
8	22	1	1	2	3	5.79
9	15	1	1	2	3	10.55
10	24	1	2	2	3	3.81
11	24	1	2	2	3	0.2
12	6	2	2	2	3	7.86
13	18	2	2	2	3	38.73
14	24	2	1	1	3	38.66
15	11	2	2	1	3	1.47
16	14	2	2	1	3	0
17	14	2	2	1	3	3.37
18	8	2	2	2	3	3.83
19	6	2	1	2	3	0
20	11	2	2	1	3	1.1
21	11	2	2	1	3	18.36
22	14	3	1	2	3	17.69
23	21	3	2	1	3	0
24	14	3	2	2	3	4.18
25	9	3	1	1	3	0.3
26	15	3	2	2	3	0.97
27	7	3	2	1	3	1.01
28	12	3	2	2	3	4.56
29	12	3	1	2	3	1.1
30	19	3	2	1	3	30.17
31	8	3	2	2	3	3.84
32	7	3	2	1	3	7.18
33	15	3	2	1	3	34.29
34	11	3	1	2	3	0.3
35	13	3	2	1	3	1.54
36	9	3	1	2	3	8.05
37	9	3	1	1	3	4.92
38	6	3	1	1	3	0.37
39	14	3	2	1	3	9.12
40	10	3	2	1	3	43.67
41	5	4	2	2	3	0
42	7	4	2	2	3	4.55
43	5	4	2	2	3	0.4
44	5	4	1	1	3	1.94
45	16	4	2	2	3	5.57
46	10	4	2	2	3	3.9
47	7	4	2	2	3	1.34
48	23	4	2	2	3	0.76
49	13	4	1	1	3	3.41
50	22	4	1	1	3	1.07
51	6	4	1	1	3	5.82
52	11	4	2	2	3	16.98
53	11	4	2	2	3	58.17
54	16	4	2	2	3	4.48
55	8	4	2	1	3	5.8
56	4	5	1	2	3	7.36
57	18	5	1	1	3	0
58	16	5	1	2	3	16.24
59	6	5	1	1	3	2
60	16	6	2	1	3	3.64
61	10	6	1	2	3	26.8
62	12	6	2	2	3	3.89
63	4	6	1	1	3	1.32
64	18	6	2	2	3	9.74
65	12	6	2	2	3	5.63
66	11	6	2	2	3	0.5
67	10	6	2	2	3	22.87
68	8	6	2	1	3	3.73
69	16	6	2	2	3	22.12
70	6	6	2	2	3	5.84
71	10	6	1	1	3	4.54
72	20	7	1	1	3	0.37
73	9	7	1	1	3	12.5
74	14	7	2	1	3	6.91
75	6	7	2	2	3	5.63
76	16	7	1	2	3	2.45
77	16	7	1	1	3	5.76
1	24	1	1	1	2	0.36
2	20	1	1	2	2	3.53
3	22	1	2	2	2	0.28
4	22	1	1	2	2	0.7
5	18	1	2	2	2	4.81
6	20	1	2	2	2	1.16
7	23	1	1	1	2	0
8	22	1	1	2	2	0.23
9	15	1	1	2	2	1.06
10	24	1	2	2	2	1.17
11	24	1	2	2	2	0.6
12	6	2	2	2	2	1.94
13	18	2	2	2	2	8.38
14	24	2	1	1	2	2.1
15	11	2	2	1	2	2.03
16	14	2	2	1	2	2.24
17	14	2	2	1	2	6.13
18	8	2	2	2	2	2.8
19	6	2	1	2	2	2.45
20	11	2	2	1	2	7.1
21	11	2	2	1	2	11.7
22	14	3	1	2	2	3.07
23	21	3	2	1	2	4.55
24	14	3	2	2	2	0.23
25	9	3	1	1	2	7.07
26	15	3	2	2	2	0.84
27	7	3	2	1	2	7.38
28	12	3	2	2	2	31.66
29	12	3	1	2	2	1.7
30	19	3	2	1	2	10.23
31	8	3	2	2	2	7.42
32	7	3	2	1	2	1.34
33	15	3	2	1	2	3.34
34	11	3	1	2	2	1.53
35	13	3	2	1	2	4.08
36	9	3	1	2	2	0.7
37	9	3	1	1	2	2.43
38	6	3	1	1	2	2.06
39	14	3	2	1	2	0.93
40	10	3	2	1	2	1.14
41	5	4	2	2	2	5.47
42	7	4	2	2	2	1.57
43	5	4	2	2	2	0
44	5	4	1	1	2	0.33
45	16	4	2	2	2	3.08
46	10	4	2	2	2	3.27
47	7	4	2	2	2	0.6
48	23	4	2	2	2	3.06
49	13	4	1	1	2	0
50	22	4	1	1	2	0
51	6	4	1	1	2	18.46
52	11	4	2	2	2	1.97
53	11	4	2	2	2	1.86
54	16	4	2	2	2	0.7
55	8	4	2	1	2	3.56
56	4	5	1	2	2	0.99
57	18	5	1	1	2	0.32
58	16	5	1	2	2	1.17
59	6	5	1	1	2	1.3
60	16	6	2	1	2	0
61	10	6	1	2	2	3.04
62	12	6	2	2	2	1.17
63	4	6	1	1	2	0.66
64	18	6	2	2	2	3.44
65	12	6	2	2	2	2.15
66	11	6	2	2	2	0.13
67	10	6	2	2	2	0.37
68	8	6	2	1	2	0
69	16	6	2	2	2	0.77
70	6	6	2	2	2	9.74
71	10	6	1	1	2	3.24
72	20	7	1	1	2	5.58
73	9	7	1	1	2	5.51
74	14	7	2	1	2	0.39
75	6	7	2	2	2	0.1
76	16	7	1	2	2	2.65
77	16	7	1	1	2	1
1	24	1	1	1	1	0
2	20	1	1	2	1	3.83
3	22	1	2	2	1	12.19
4	22	1	1	2	1	3.83
5	18	1	2	2	1	8.05
6	20	1	2	2	1	1.52
7	23	1	1	1	1	1.14
8	22	1	1	2	1	1.16
9	15	1	1	2	1	1.06
10	24	1	2	2	1	4.98
11	24	1	2	2	1	0.6
12	6	2	2	2	1	0.5
13	18	2	2	2	1	2.85
14	24	2	1	1	1	5.31
15	11	2	2	1	1	8.01
16	14	2	2	1	1	1.37
17	14	2	2	1	1	12.43
18	8	2	2	2	1	0
19	6	2	1	2	1	4.4
20	11	2	2	1	1	6.56
21	11	2	2	1	1	9.43
22	14	3	1	2	1	1.03
23	21	3	2	1	1	32.13
24	14	3	2	2	1	1.53
25	9	3	1	1	1	28.82
26	15	3	2	2	1	13.71
27	7	3	2	1	1	45.09
28	12	3	2	2	1	22.84
29	12	3	1	2	1	10.24
30	19	3	2	1	1	9.82
31	8	3	2	2	1	18.48
32	7	3	2	1	1	0.53
33	15	3	2	1	1	0
34	11	3	1	2	1	3.03
35	13	3	2	1	1	2.41
36	9	3	1	2	1	8.95
37	9	3	1	1	1	18.42
38	6	3	1	1	1	10.79
39	14	3	2	1	1	15.55
40	10	3	2	1	1	0
41	5	4	2	2	1	7.11
42	7	4	2	2	1	6.62
43	5	4	2	2	1	0.83
44	5	4	1	1	1	1.71
45	16	4	2	2	1	4.54
46	10	4	2	2	1	6.38
47	7	4	2	2	1	1.3
48	23	4	2	2	1	2.29
49	13	4	1	1	1	14.65
50	22	4	1	1	1	0
51	6	4	1	1	1	17.33
52	11	4	2	2	1	2.5
53	11	4	2	2	1	2.29
54	16	4	2	2	1	21.55
55	8	4	2	1	1	12.83
56	4	5	1	2	1	1.42
57	18	5	1	1	1	12.62
58	16	5	1	2	1	0
59	6	5	1	1	1	0.13
60	16	6	2	1	1	0.23
61	10	6	1	2	1	0.1
62	12	6	2	2	1	4.63
63	4	6	1	1	1	0
64	18	6	2	2	1	0.3
65	12	6	2	2	1	24.18
66	11	6	2	2	1	18.54
67	10	6	2	2	1	6.77
68	8	6	2	1	1	4.06
69	16	6	2	2	1	2.86
70	6	6	2	2	1	2.35
71	10	6	1	1	1	22.65
72	20	7	1	1	1	27.8
73	9	7	1	1	1	0.76
74	14	7	2	1	1	0
75	6	7	2	2	1	0
76	16	7	1	2	1	6.5
77	16	7	1	1	1	1.6

## Sheet: By minute
horse ID	minute	Laterality index	Absolute laterality index
1	1	1	1
1	2	1	1
1	3	1	1
1	4	0	0
1	5	1	1
2	1	0.847826	0.847826
2	2	1	1
2	3	1	1
2	4	-0.387755	0.387755
2	5	-1	1
3	1	0	0
3	2	0	0
3	3	-1	1
3	4	-1	1
3	5	-1	1
4	1	1	1
4	2	1	1
4	3	1	1
4	4	-0.0313901	0.0313901
4	5	1	1
5	1	1	1
5	2	1	1
5	3	1	1
5	4	-0.738562	0.738562
5	5	-0.878261	0.878261
6	1	0.613636	0.613636
6	2	1	1
6	3	1	1
6	4	1	1
6	5	0.142857	0.142857
7	1	0.723077	0.723077
7	2	-0.470588	0.470588
7	3	1	1
7	4	0	0
7	5	0	0
8	1	0.843137	0.843137
8	2	1	1
8	3	0.444444	0.444444
8	4	0.263158	0.263158
8	5	0.689655	0.689655
9	1	1	1
9	2	0.981982	0.981982
9	3	0.259259	0.259259
9	4	0.616438	0.616438
9	5	-1	1
10	1	-1	1
10	2	0.0754717	0.0754717
10	3	1	1
10	4	1	1
10	5	0	0
11	1	-1	1
11	2	0	0
11	3	1	1
11	4	0	0
11	5	0	0
12	1	1	1
12	2	1	1
12	3	0.830986	0.830986
12	4	-1	1
12	5	0	0
13	1	1	1
13	2	1	1
13	3	0.725118	0.725118
13	4	0.627376	0.627376
13	5	0.907895	0.907895
14	1	-0.00952381	0.00952381
14	2	1	1
14	3	1	1
14	4	1	1
14	5	1	1
15	1	-1	1
15	2	0.442623	0.442623
15	3	0	0
15	4	0	0
15	5	0	0
16	1	-1	1
16	2	0	0
16	3	-1	1
16	4	0	0
16	5	0	0
17	1	-0.451613	0.451613
17	2	-0.553571	0.553571
17	3	-1	1
17	4	-1	1
17	5	0	0
18	1	1	1
18	2	0	0
18	3	0	0
18	4	0	0
18	5	1	1
19	1	-1	1
19	2	0	0
19	3	0	0
19	4	0	0
19	5	0	0
20	1	-1	1
20	2	-1	1
20	3	0	0
20	4	0.885714	0.885714
20	5	0	0
21	1	-1	1
21	2	0.203125	0.203125
21	3	1	1
21	4	0.540323	0.540323
21	5	0.363636	0.363636
22	1	1	1
22	2	1	1
22	3	1	1
22	4	0.538462	0.538462
22	5	-0.136364	0.136364
23	1	-1	1
23	2	-1	1
23	3	-1	1
23	4	-1	1
23	5	-1	1
24	1	0.57971	0.57971
24	2	0	0
24	3	0	0
24	4	0	0
24	5	0	0
25	1	-1	1
25	2	-1	1
25	3	-0.678571	0.678571
25	4	-1	1
25	5	-1	1
26	1	-0.769231	0.769231
26	2	-1	1
26	3	-1	1
26	4	-1	1
26	5	1	1
27	1	-0.771863	0.771863
27	2	-1	1
27	3	-1	1
27	4	-1	1
27	5	-1	1
28	1	-0.65625	0.65625
28	2	-0.777778	0.777778
28	3	-0.798658	0.798658
28	4	-0.530612	0.530612
28	5	-0.484277	0.484277
29	1	-0.622857	0.622857
29	2	-1	1
29	3	-1	1
29	4	-1	1
29	5	-1	1
30	1	0.701493	0.701493
30	2	-0.703704	0.703704
30	3	1	1
30	4	0.526761	0.526761
30	5	0.571429	0.571429
31	1	-0.772152	0.772152
31	2	-0.675926	0.675926
31	3	0.454545	0.454545
31	4	1	1
31	5	-1	1
32	1	1	1
32	2	1	1
32	3	0	0
32	4	-1	1
32	5	0	0
33	1	1	1
33	2	1	1
33	3	1	1
33	4	1	1
33	5	1	1
34	1	-1	1
34	2	-1	1
34	3	-1	1
34	4	-0.181818	0.181818
34	5	0	0
35	1	-0.220339	0.220339
35	2	0	0
35	3	0	0
35	4	0	0
35	5	0	0
36	1	0.16707	0.16707
36	2	-1	1
36	3	-1	1
36	4	-1	1
36	5	0	0
37	1	-1	1
37	2	-1	1
37	3	0.0724638	0.0724638
37	4	-1	1
37	5	0	0
38	1	-1	1
38	2	-0.666667	0.666667
38	3	-1	1
38	4	0	0
38	5	1	1
39	1	-0.940299	0.940299
39	2	-0.0921986	0.0921986
39	3	1	1
39	4	-0.771812	0.771812
39	5	1	1
40	1	1	1
40	2	1	1
40	3	1	1
40	4	1	1
40	5	1	1
41	1	-1	1
41	2	-1	1
41	3	0	0
41	4	0	0
41	5	0	0
42	1	1	1
42	2	1	1
42	3	-1	1
42	4	-1	1
42	5	-1	1
43	1	1	1
43	2	0	0
43	3	-1	1
43	4	-1	1
43	5	0	0
44	1	1	1
44	2	0	0
44	3	-1	1
44	4	-1	1
44	5	-1	1
45	1	1	1
45	2	1	1
45	3	0.09375	0.09375
45	4	-0.315789	0.315789
45	5	-0.765957	0.765957
46	1	-0.263941	0.263941
46	2	-1	1
46	3	0	0
46	4	0	0
46	5	1	1
47	1	-1	1
47	2	0	0
47	3	0	0
47	4	0.2	0.2
47	5	0.612903	0.612903
48	1	-1	1
48	2	0	0
48	3	-1	1
48	4	0	0
48	5	1	1
49	1	0.361702	0.361702
49	2	-0.483871	0.483871
49	3	-1	1
49	4	-1	1
49	5	-1	1
50	1	0	0
50	2	1	1
50	3	0	0
50	4	0	0
50	5	0	0
51	1	-0.925926	0.925926
51	2	-0.230769	0.230769
51	3	0.94958	0.94958
51	4	-0.842975	0.842975
51	5	-0.87963	0.87963
52	1	0.901099	0.901099
52	2	1	1
52	3	0.631579	0.631579
52	4	0.506849	0.506849
52	5	-1	1
53	1	0.381295	0.381295
53	2	1	1
53	3	0.926078	0.926078
53	4	0.956873	0.956873
53	5	1	1
54	1	-0.546468	0.546468
54	2	0.36	0.36
54	3	-1	1
54	4	-1	1
54	5	-0.455782	0.455782
55	1	-1	1
55	2	0.338462	0.338462
55	3	-1	1
55	4	-1	1
55	5	0.390625	0.390625
56	1	1	1
56	2	1	1
56	3	1	1
56	4	0.333333	0.333333
56	5	0.403509	0.403509
57	1	-1	1
57	2	-1	1
57	3	-1	1
57	4	-1	1
57	5	-1	1
58	1	1	1
58	2	1	1
58	3	1	1
58	4	0	0
58	5	0	0
59	1	0.829787	0.829787
59	2	0	0
59	3	1	1
59	4	0	0
59	5	1	1
60	1	0.833333	0.833333
60	2	1	1
60	3	0	0
60	4	1	1
60	5	0	0
61	1	0.976378	0.976378
61	2	1	1
61	3	1	1
61	4	1	1
61	5	1	1
62	1	1	1
62	2	1	1
62	3	0	0
62	4	-1	1
62	5	-1	1
63	1	1	1
63	2	0	0
63	3	0	0
63	4	0	0
63	5	0	0
64	1	0.933579	0.933579
64	2	1	1
64	3	0	0
64	4	0	0
64	5	0	0
65	1	-1	1
65	2	-1	1
65	3	0.230769	0.230769
65	4	-1	1
65	5	-1	1
66	1	-0.939759	0.939759
66	2	-0.615385	0.615385
66	3	-1	1
66	4	-1	1
66	5	-1	1
67	1	0.011583	0.011583
67	2	0.717647	0.717647
67	3	0.884615	0.884615
67	4	0.879195	0.879195
67	5	-1	1
68	1	-1	1
68	2	1	1
68	3	1	1
68	4	0	0
68	5	1	1
69	1	1	1
69	2	1	1
69	3	1	1
69	4	-0.387097	0.387097
69	5	1	1
70	1	1	1
70	2	0.0277778	0.0277778
70	3	1	1
70	4	0	0
70	5	0	0
71	1	0.242009	0.242009
71	2	-1	1
71	3	-1	1
71	4	-1	1
71	5	-1	1
72	1	-1	1
72	2	-1	1
72	3	-0.91635	0.91635
72	4	-1	1
72	5	0	0
73	1	0.823899	0.823899
73	2	0.793103	0.793103
73	3	1	1
73	4	0	0
73	5	1	1
74	1	1	1
74	2	0	0
74	3	1	1
74	4	1	1
74	5	1	1
75	1	1	1
75	2	1	1
75	3	0	0
75	4	0	0
75	5	0	0
76	1	-0.82659	0.82659
76	2	0.681159	0.681159
76	3	0	0
76	4	0	0
76	5	-1	1
77	1	0.910256	0.910256
77	2	-1	1
77	3	-1	1
77	4	0	0
77	5	1	1
